# Supplementary material for: Development and optimization of mathematical models for uniform seed placement in precision black cumin seeding under laboratory conditions
Source: PeerJ. 2026 Feb 4;14:e20755. doi: 10.7717/peerj.20755 (PMC12882728; doi:10.7717/peerj.20755)
Supplement: Supplemental Information 1 [file peerj-14-20755-s001.xlsx]

## Sheet: Exp#1
Black cumin
	Seeds on the segment
1	2
2	3
3	4
4	0
5	4
6	3		Total seed		%
7	5		756
8	5		Frequency								Run no	X1	X2	Seed Rate position	X3
9	5	0	0	42	14						1	1,4	1,00	0 - 5,5	15
10	5	1	1	64	21.3333			S2	2.66774		2	1,4	2,00	0 - 9,5	15
11	6	4	2	61	20.3333						3	2,6	1,00	0 - 5	15
12	6	9	3	50	16.6667			Vf	1.33387		4	2,6	2,00	0 - 8	15
13	1	16	4	37	12.3333						5	1,4	1,00	0 - 5,5	55
14	4	25	5	24	8			μ	2.52		6	1,4	2,00	0 - 9,5	55
15	3	36	6	12	4						7	2,6	1,00	0 - 5	55
16	1	49	7	3	1			λ	58.3333		8	2,6	2,00	0 - 8	55
17	5	64	8	4	1.33333						9	1,01	1,5	0 - 7	35
18	9	81	9	3	1						10	3,01	1,5	0 - 7	35
19	6			300							11	2,0	0,66	0 - 5	35
20	0										12	2,0	2,34	1-1-	35
21	5		a=segment length (cm)								13	2,0	1,5	0 - 6,5	1.36
22	8		μ=2		2						14	2,0	1,5	0 - 6,5	68.64
23	5		σ=Thousand seed mass (g)		3.08						15	2,0	1,5	0 - 6,5	35
24	6		b=row distance (cm)		20						16	2,0	1,5	0 - 6,5	35
25	3		N=Seeding rate (kg/da)		1	10	kg/ha				17	2,0	1,5	0 - 6,5	35
26	4										18	2,0	1,5	0 - 6,5	35
27	3		a=	3.08	cm						19	2,0	1,5	0 - 6,5	35
28	1										20	2,0	1,5	0 - 6,5	35
29	1
30	4
31	2
32	1
33	0
34	2
35	4
36	8
37	5
38	3
39	1
40	3
41	4
42	1
43	1
44	3
45	1
46	1
47	0
48	1
49	3
50	6
51	3
52	0
53	4
54	6
55	5
56	2
57	9
58	5
59	4
60	6
61	7
62	2
63	4
64	4
65	5
66	6
67	7
68	1
69	2
70	4
71	3
72	0
73	2
74	3
75	2
76	3
77	5
78	0
79	2
80	2
81	2
82	1
83	2
84	4
85	0
86	8
87	4
88	4
89	3
90	4
91	9
92	2
93	5
94	4
95	1
96	5
97	4
98	2
99	1
100	0
101	1
102	1
103	1
104	1
105	4
106	1
107	2
108	0
109	1
110	2
111	0
112	1
113	3
114	3
115	0
116	2
117	3
118	2
119	2
120	1
121	3
122	4
123	2
124	2
125	1
126	0
127	2
128	1
129	1
130	3
131	3
132	2
133	2
134	2
135	3
136	0
137	3
138	0
139	3
140	4
141	4
142	2
143	4
144	0
145	1
146	1
147	3
148	1
149	2
150	0
151	6
152	4
153	1
154	3
155	2
156	0
157	3
158	5
159	3
160	2
161	4
162	1
163	1
164	2
165	2
166	1
167	2
168	0
169	1
170	2
171	2
172	4
173	3
174	1
175	3
176	5
177	1
178	4
179	5
180	2
181	1
182	3
183	1
184	2
185	6
186	3
187	1
188	2
189	2
190	2
191	2
192	2
193	0
194	0
195	1
196	3
197	4
198	1
199	0
200	4
201	0
202	1
203	0
204	2
205	1
206	5
207	3
208	1
209	2
210	1
211	6
212	2
213	1
214	0
215	2
216	2
217	0
218	3
219	4
220	5
221	0
222	3
223	1
224	2
225	0
226	2
227	1
228	2
229	1
230	2
231	1
232	1
233	0
234	0
235	3
236	0
237	1
238	1
239	2
240	3
241	3
242	1
243	7
244	3
245	4
246	3
247	1
248	0
249	2
250	3
251	2
252	0
253	3
254	2
255	3
256	5
257	1
258	4
259	4
260	3
261	6
262	8
263	2
264	4
265	3
266	2
267	5
268	0
269	3
270	3
271	0
272	3
273	0
274	3
275	2
276	1
277	5
278	4
279	1
280	0
281	0
282	4
283	0
284	1
285	1
286	1
287	0
288	0
289	5
290	0
291	2
292	2
293	3
294	1
295	5
296	1
297	1
298	2
299	2
300	4

## Sheet: Exp#2
Black cumin
	Seeds on the segment
1	1
2	3
3	3
4	3
5	2
6	1		Total seed		%
7	3		620
8	2		Frequency								Run no	X1	X2	Seed Rate position	X3
9	3	0	0	34	11.3333						1	1,4	1,00	0 - 5,5	15
10	0	1	1	75	25			S2	1.57959		2	1,4	2,00	0 - 9,5	15
11	0	4	2	91	30.3333						3	2,6	1,00	0 - 5	15
12	2	9	3	59	19.6667			Vf	0.789793		4	2,6	2,00	0 - 8	15
13	0	16	4	27	9						5	1,4	1,00	0 - 5,5	55
14	0	25	5	8	2.66667			μ	2.06667		6	1,4	2,00	0 - 9,5	55
15	0	36	6	4	1.33333						7	2,6	1,00	0 - 5	55
16	3	49	7	2	0.666667			λ	75		8	2,6	2,00	0 - 8	55
17	5	64	8	0	0						9	1,01	1,5	0 - 7	35
18	1	81	9	0	0						10	3,01	1,5	0 - 7	35
19	0			300							11	2,0	0,66	0 - 5	35
20	4										12	2,0	2,34	1-1-	35
21	3		a=segment length (cm)								13	2,0	1,5	0 - 6,5	1.36
22	0		μ=2		2						14	2,0	1,5	0 - 6,5	68.64
23	1		σ=Thousand seed mass (g)		3.08						15	2,0	1,5	0 - 6,5	35
24	1		b=row distance (cm)		20						16	2,0	1,5	0 - 6,5	35
25	1		N=Seeding rate (kg/da)		2	20	kg/ha				17	2,0	1,5	0 - 6,5	35
26	2										18	2,0	1,5	0 - 6,5	35
27	1		a=	1.54	cm						19	2,0	1,5	0 - 6,5	35
28	0										20	2,0	1,5	0 - 6,5	35
29	1
30	2
31	2
32	1
33	3
34	2
35	1
36	1
37	3
38	3
39	5
40	1
41	2
42	2
43	3
44	4
45	3
46	4
47	2
48	1
49	1
50	4
51	4
52	2
53	1
54	3
55	3
56	3
57	2
58	3
59	2
60	2
61	2
62	4
63	2
64	2
65	1
66	2
67	4
68	1
69	2
70	2
71	0
72	1
73	3
74	2
75	2
76	0
77	4
78	0
79	0
80	4
81	1
82	2
83	1
84	4
85	3
86	2
87	0
88	1
89	7
90	2
91	1
92	0
93	0
94	1
95	1
96	1
97	0
98	4
99	2
100	0
101	0
102	1
103	3
104	3
105	0
106	0
107	3
108	0
109	1
110	2
111	3
112	3
113	2
114	1
115	6
116	1
117	1
118	4
119	1
120	2
121	5
122	2
123	3
124	3
125	4
126	2
127	1
128	3
129	1
130	1
131	1
132	2
133	1
134	2
135	2
136	2
137	1
138	0
139	2
140	1
141	0
142	2
143	2
144	2
145	1
146	3
147	1
148	0
149	1
150	1
151	0
152	4
153	3
154	1
155	1
156	3
157	3
158	2
159	0
160	2
161	2
162	1
163	2
164	2
165	2
166	1
167	2
168	3
169	4
170	1
171	3
172	3
173	4
174	2
175	3
176	5
177	1
178	2
179	3
180	2
181	6
182	2
183	2
184	5
185	1
186	4
187	4
188	3
189	1
190	6
191	1
192	2
193	2
194	2
195	2
196	5
197	3
198	2
199	1
200	0
201	1
202	1
203	2
204	4
205	1
206	2
207	3
208	1
209	3
210	2
211	1
212	2
213	2
214	1
215	1
216	3
217	2
218	2
219	3
220	2
221	3
222	2
223	2
224	1
225	2
226	6
227	3
228	3
229	3
230	2
231	2
232	1
233	1
234	3
235	4
236	2
237	3
238	2
239	3
240	0
241	1
242	2
243	2
244	2
245	1
246	2
247	2
248	2
249	2
250	3
251	3
252	1
253	3
254	2
255	5
256	2
257	3
258	1
259	3
260	0
261	2
262	4
263	3
264	0
265	4
266	4
267	1
268	3
269	5
270	2
271	3
272	0
273	2
274	1
275	1
276	3
277	1
278	4
279	3
280	2
281	0
282	4
283	0
284	2
285	3
286	2
287	1
288	1
289	2
290	2
291	2
292	1
293	0
294	4
295	1
296	2
297	2
298	7
299	4
300	1

## Sheet: Exp#3
Black cumin
	Seeds on the segment
1	2
2	0
3	3
4	0
5	2
6	2		Total seed		%
7	0		840								Run no	X1	X2	Seed Rate position	X3
8	1		Frequency								1	1,4	1,00	0 - 5,5	15
9	1	0	0	29	9.66667						2	1,4	2,00	0 - 9,5	15
10	4	1	1	49	16.3333			S2	2.96544		3	2,6	1,00	0 - 5	15
11	2	4	2	63	21						4	2,6	2,00	0 - 8	15
12	3	9	3	68	22.6667			Vf	1.48272		5	1,4	1,00	0 - 5,5	55
13	1	16	4	45	15						6	1,4	2,00	0 - 9,5	55
14	2	25	5	25	8.33333			μ	2.8		7	2,6	1,00	0 - 5	55
15	3	36	6	5	1.66667						8	2,6	2,00	0 - 8	55
16	4	49	7	8	2.66667			λ	60		9	1,01	1,5	0 - 7	35
17	3	64	8	2	0.666667						10	3,01	1,5	0 - 7	35
18	0	81	9	6	2						11	2,0	0,66	0 - 5	35
19	4			300							12	2,0	2,34	1-1-	35
20	2										13	2,0	1,5	0 - 6,5	1.36
21	4		a=segment length (cm)								14	2,0	1,5	0 - 6,5	68.64
22	0		μ=2		2						15	2,0	1,5	0 - 6,5	35
23	5		σ=Thousand seed mass (g)		3.08						16	2,0	1,5	0 - 6,5	35
24	2		b=row distance (cm)		20						17	2,0	1,5	0 - 6,5	35
25	0		N=Seeding rate (kg/da)		1	10	kg/ha				18	2,0	1,5	0 - 6,5	35
26	0										19	2,0	1,5	0 - 6,5	35
27	3		a=	3.08	cm						20	2,0	1,5	0 - 6,5	35
28	2
29	4
30	2
31	4
32	5
33	4
34	4
35	5
36	3
37	1
38	6
39	4
40	9
41	4
42	4
43	1
44	2
45	8
46	0
47	3
48	0
49	3
50	1
51	5
52	2
53	5
54	6
55	5
56	4
57	3
58	3
59	1
60	3
61	3
62	2
63	3
64	4
65	1
66	2
67	0
68	3
69	4
70	5
71	4
72	1
73	3
74	9
75	5
76	9
77	2
78	4
79	3
80	9
81	6
82	3
83	4
84	2
85	4
86	5
87	2
88	3
89	2
90	1
91	1
92	2
93	1
94	7
95	3
96	3
97	2
98	5
99	1
100	3
101	4
102	4
103	0
104	1
105	2
106	1
107	3
108	4
109	2
110	3
111	5
112	7
113	3
114	1
115	0
116	1
117	0
118	3
119	5
120	0
121	1
122	7
123	5
124	3
125	1
126	4
127	2
128	5
129	1
130	3
131	0
132	1
133	3
134	2
135	7
136	1
137	3
138	2
139	6
140	4
141	1
142	1
143	7
144	5
145	7
146	3
147	2
148	1
149	4
150	1
151	2
152	3
153	3
154	0
155	3
156	3
157	2
158	3
159	2
160	1
161	4
162	2
163	4
164	2
165	1
166	3
167	5
168	3
169	0
170	3
171	9
172	3
173	5
174	0
175	1
176	2
177	9
178	3
179	3
180	5
181	2
182	2
183	2
184	4
185	2
186	1
187	0
188	3
189	5
190	3
191	5
192	4
193	8
194	3
195	7
196	2
197	4
198	1
199	1
200	2
201	3
202	1
203	0
204	1
205	3
206	1
207	2
208	2
209	3
210	2
211	2
212	3
213	2
214	2
215	4
216	2
217	5
218	4
219	4
220	5
221	1
222	3
223	4
224	5
225	3
226	3
227	5
228	4
229	2
230	3
231	3
232	2
233	2
234	1
235	1
236	3
237	0
238	2
239	1
240	1
241	4
242	3
243	2
244	3
245	7
246	4
247	1
248	2
249	0
250	0
251	1
252	0
253	0
254	4
255	0
256	2
257	3
258	2
259	1
260	5
261	1
262	3
263	2
264	3
265	4
266	3
267	1
268	4
269	4
270	4
271	2
272	3
273	3
274	1
275	4
276	2
277	3
278	4
279	2
280	3
281	4
282	3
283	0
284	0
285	2
286	0
287	2
288	6
289	2
290	2
291	1
292	4
293	3
294	3
295	2
296	3
297	1
298	2
299	2
300	1

## Sheet: Exp#4
Black cumin
	Seeds on the segment
1	1
2	0
3	1
4	1
5	0
6	0		Total seed		%
7	0		446
8	2		Frequency
9	0	0	0	85	28.3333						Run no	X1	X2	Seed Rate position	X3
10	1	1	1	92	30.6667			S2	1.12484		1	1,4	1,00	0 - 5,5	15
11	0	4	2	57	19						2	1,4	2,00	0 - 9,5	15
12	1	9	3	34	11.3333			Vf	0.56242		3	2,6	1,00	0 - 5	15
13	0	16	4	23	7.66667						4	2,6	2,00	0 - 8	15
14	0	25	5	8	2.66667			μ	1.48667		5	1,4	1,00	0 - 5,5	55
15	5	36	6	1	0.333333						6	1,4	2,00	0 - 9,5	55
16	3	49	7	0	0			λ	61		7	2,6	1,00	0 - 5	55
17	1	64	8	0	0						8	2,6	2,00	0 - 8	55
18	2	81	9	0	0						9	1,01	1,5	0 - 7	35
19	0			300							10	3,01	1,5	0 - 7	35
20	1										11	2,0	0,66	0 - 5	35
21	0		a=segment length (cm)								12	2,0	2,34	1-1-	35
22	0		μ=2		2						13	2,0	1,5	0 - 6,5	1.36
23	2		σ=Thousand seed mass (g)		3.08						14	2,0	1,5	0 - 6,5	68.64
24	1		b=row distance (cm)		20						15	2,0	1,5	0 - 6,5	35
25	2		N=Seeding rate (kg/da)		2	20	kg/ha				16	2,0	1,5	0 - 6,5	35
26	3										17	2,0	1,5	0 - 6,5	35
27	2		a=	1.54	cm						18	2,0	1,5	0 - 6,5	35
28	4										19	2,0	1,5	0 - 6,5	35
29	3										20	2,0	1,5	0 - 6,5	35
30	4
31	1
32	4
33	5
34	2
35	4
36	3
37	1
38	5
39	3
40	6
41	0
42	2
43	0
44	0
45	3
46	3
47	0
48	3
49	1
50	4
51	0
52	2
53	0
54	0
55	3
56	3
57	0
58	1
59	0
60	2
61	2
62	2
63	0
64	0
65	0
66	1
67	2
68	0
69	1
70	3
71	0
72	2
73	0
74	2
75	4
76	1
77	0
78	0
79	2
80	0
81	0
82	0
83	1
84	5
85	1
86	0
87	1
88	2
89	0
90	1
91	1
92	0
93	0
94	2
95	0
96	2
97	0
98	1
99	1
100	1
101	2
102	1
103	2
104	3
105	5
106	0
107	0
108	1
109	1
110	1
111	0
112	0
113	5
114	3
115	4
116	3
117	1
118	1
119	1
120	1
121	1
122	2
123	4
124	1
125	0
126	1
127	1
128	0
129	1
130	0
131	1
132	2
133	1
134	0
135	3
136	0
137	2
138	0
139	4
140	1
141	1
142	0
143	4
144	2
145	2
146	2
147	4
148	1
149	1
150	0
151	2
152	0
153	1
154	2
155	3
156	0
157	0
158	1
159	0
160	0
161	0
162	2
163	4
164	1
165	0
166	0
167	1
168	1
169	2
170	1
171	2
172	1
173	0
174	2
175	1
176	2
177	2
178	0
179	1
180	3
181	0
182	3
183	1
184	2
185	3
186	5
187	3
188	4
189	0
190	0
191	2
192	1
193	0
194	1
195	1
196	1
197	1
198	1
199	4
200	1
201	1
202	0
203	3
204	0
205	1
206	0
207	1
208	0
209	4
210	1
211	1
212	0
213	2
214	1
215	0
216	2
217	1
218	2
219	3
220	2
221	0
222	1
223	4
224	2
225	2
226	0
227	2
228	2
229	0
230	2
231	2
232	1
233	1
234	3
235	1
236	1
237	4
238	2
239	1
240	3
241	1
242	0
243	1
244	2
245	1
246	2
247	3
248	1
249	0
250	3
251	4
252	3
253	4
254	1
255	4
256	2
257	2
258	2
259	1
260	1
261	0
262	3
263	4
264	1
265	1
266	3
267	0
268	2
269	0
270	1
271	1
272	1
273	0
274	4
275	3
276	0
277	0
278	3
279	3
280	2
281	2
282	1
283	3
284	5
285	2
286	1
287	4
288	1
289	1
290	3
291	2
292	1
293	0
294	1
295	1
296	0
297	0
298	0
299	1
300	0

## Sheet: Exp#5
Black cumin
	Seeds on the segment
1	2
2	1
3	2
4	2
5	6
6	2		Total seed		%
7	1		748
8	3		Frequency
9	2	0	0	31	10.3333						Run no	X1	X2	Seed Rate position	X3
10	0	1	1	70	23.3333			S2	2.47305		1	1,4	1,00	0 - 5,5	15
11	3	4	2	74	24.6667						2	1,4	2,00	0 - 9,5	15
12	9	9	3	43	14.3333			Vf	1.23653		3	2,6	1,00	0 - 5	15
13	3	16	4	44	14.6667						4	2,6	2,00	0 - 8	15
14	3	25	5	19	6.33333			μ	2.49333		5	1,4	1,00	0 - 5,5	55
15	1	36	6	9	3						6	1,4	2,00	0 - 9,5	55
16	1	49	7	6	2			λ	62.3333		7	2,6	1,00	0 - 5	55
17	4	64	8	2	0.666667						8	2,6	2,00	0 - 8	55
18	1	81	9	2	0.666667						9	1,01	1,5	0 - 7	35
19	1			300							10	3,01	1,5	0 - 7	35
20	3										11	2,0	0,66	0 - 5	35
21	2		a=segment length (cm)								12	2,0	2,34	1-1-	35
22	5		μ=2		2						13	2,0	1,5	0 - 6,5	1.36
23	4		σ=Thousand seed mass (g)		3.08						14	2,0	1,5	0 - 6,5	68.64
24	3		b=row distance (cm)		20						15	2,0	1,5	0 - 6,5	35
25	2		N=Seeding rate (kg/da)		1	10	kg/ha				16	2,0	1,5	0 - 6,5	35
26	7										17	2,0	1,5	0 - 6,5	35
27	4		a=	3.08	cm						18	2,0	1,5	0 - 6,5	35
28	1										19	2,0	1,5	0 - 6,5	35
29	0										20	2,0	1,5	0 - 6,5	35
30	2
31	5
32	6
33	4
34	5
35	4
36	3
37	1
38	0
39	2
40	4
41	2
42	7
43	2
44	3
45	2
46	2
47	5
48	3
49	2
50	1
51	2
52	3
53	2
54	1
55	2
56	1
57	4
58	3
59	3
60	4
61	6
62	0
63	2
64	5
65	4
66	2
67	0
68	7
69	3
70	4
71	4
72	1
73	1
74	1
75	3
76	4
77	2
78	1
79	0
80	1
81	1
82	1
83	3
84	2
85	4
86	1
87	3
88	1
89	0
90	1
91	0
92	1
93	5
94	2
95	2
96	2
97	4
98	4
99	4
100	7
101	5
102	0
103	0
104	3
105	2
106	1
107	2
108	3
109	3
110	1
111	2
112	2
113	1
114	2
115	2
116	2
117	4
118	2
119	3
120	4
121	2
122	2
123	0
124	2
125	8
126	3
127	4
128	1
129	4
130	1
131	2
132	0
133	2
134	4
135	2
136	0
137	2
138	1
139	3
140	1
141	2
142	2
143	2
144	1
145	4
146	1
147	2
148	2
149	1
150	2
151	2
152	7
153	5
154	2
155	0
156	3
157	2
158	1
159	5
160	0
161	4
162	4
163	1
164	2
165	4
166	2
167	4
168	6
169	2
170	1
171	1
172	0
173	4
174	1
175	3
176	2
177	4
178	3
179	1
180	2
181	2
182	1
183	0
184	3
185	1
186	5
187	0
188	5
189	4
190	1
191	4
192	3
193	1
194	2
195	8
196	3
197	2
198	3
199	0
200	0
201	1
202	1
203	1
204	1
205	4
206	2
207	0
208	2
209	2
210	2
211	1
212	5
213	1
214	1
215	2
216	1
217	1
218	0
219	4
220	3
221	2
222	0
223	6
224	0
225	4
226	1
227	1
228	3
229	4
230	2
231	1
232	9
233	5
234	2
235	1
236	1
237	2
238	5
239	6
240	6
241	2
242	4
243	5
244	6
245	1
246	4
247	2
248	1
249	3
250	5
251	1
252	2
253	1
254	3
255	0
256	4
257	3
258	2
259	3
260	1
261	3
262	2
263	2
264	3
265	1
266	4
267	4
268	4
269	0
270	0
271	1
272	0
273	2
274	5
275	3
276	3
277	3
278	2
279	1
280	1
281	3
282	5
283	4
284	3
285	3
286	4
287	1
288	4
289	5
290	7
291	2
292	4
293	0
294	6
295	1
296	1
297	1
298	1
299	0
300	0

## Sheet: Exp#6
Black cumin
	Seeds on the segment
1	1
2	0
3	1
4	0
5	1
6	2		Total seed		%
7	0		530								Run no	X1	X2	Seed Rate position	X3
8	0		Frequency								1	1,4	1,00	0 - 5,5	15
9	1	0	0	61	20.3333						2	1,4	2,00	0 - 9,5	15
10	0	1	1	104	34.6667			S2	1.53388		3	2,6	1,00	0 - 5	15
11	1	4	2	56	18.6667						4	2,6	2,00	0 - 8	15
12	1	9	3	38	12.6667			Vf	0.766939		5	1,4	1,00	0 - 5,5	55
13	0	16	4	19	6.33333						6	1,4	2,00	0 - 9,5	55
14	1	25	5	12	4			μ	1.76667		7	2,6	1,00	0 - 5	55
15	0	36	6	7	2.33333						8	2,6	2,00	0 - 8	55
16	1	49	7	2	0.666667			λ	66		9	1,01	1,5	0 - 7	35
17	2	64	8	1	0.333333						10	3,01	1,5	0 - 7	35
18	3	81	9	0	0						11	2,0	0,66	0 - 5	35
19	2			300							12	2,0	2,34	1-1-	35
20	1										13	2,0	1,5	0 - 6,5	1.36
21	1		a=segment length (cm)								14	2,0	1,5	0 - 6,5	68.64
22	2		μ=2		2						15	2,0	1,5	0 - 6,5	35
23	1		σ=Thousand seed mass (g)		3.08						16	2,0	1,5	0 - 6,5	35
24	0		b=row distance (cm)		20						17	2,0	1,5	0 - 6,5	35
25	1		N=Seeding rate (kg/da)		2	20	kg/ha				18	2,0	1,5	0 - 6,5	35
26	2										19	2,0	1,5	0 - 6,5	35
27	0		a=	1.54	cm						20	2,0	1,5	0 - 6,5	35
28	0
29	0
30	0
31	1
32	1
33	1
34	1
35	2
36	2
37	0
38	1
39	0
40	1
41	1
42	1
43	2
44	0
45	0
46	1
47	2
48	1
49	1
50	1
51	1
52	1
53	2
54	1
55	2
56	1
57	1
58	0
59	1
60	2
61	0
62	0
63	0
64	1
65	1
66	0
67	1
68	1
69	4
70	1
71	1
72	1
73	1
74	0
75	3
76	4
77	3
78	0
79	4
80	0
81	0
82	1
83	2
84	1
85	0
86	1
87	3
88	0
89	1
90	1
91	2
92	2
93	1
94	4
95	1
96	1
97	1
98	0
99	0
100	3
101	2
102	0
103	1
104	1
105	0
106	2
107	4
108	0
109	1
110	0
111	1
112	2
113	1
114	6
115	1
116	0
117	1
118	2
119	0
120	1
121	0
122	1
123	3
124	3
125	2
126	2
127	8
128	1
129	0
130	1
131	0
132	0
133	1
134	3
135	3
136	1
137	1
138	0
139	1
140	2
141	2
142	3
143	5
144	3
145	1
146	2
147	5
148	4
149	2
150	4
151	6
152	4
153	1
154	2
155	5
156	0
157	7
158	5
159	1
160	0
161	5
162	5
163	2
164	3
165	6
166	4
167	2
168	1
169	1
170	0
171	1
172	1
173	1
174	1
175	1
176	1
177	1
178	0
179	1
180	0
181	3
182	3
183	1
184	2
185	2
186	1
187	4
188	6
189	3
190	1
191	6
192	2
193	4
194	1
195	7
196	2
197	1
198	1
199	1
200	3
201	2
202	1
203	3
204	0
205	0
206	2
207	2
208	3
209	2
210	0
211	1
212	0
213	2
214	3
215	1
216	2
217	1
218	3
219	3
220	3
221	1
222	0
223	2
224	0
225	0
226	0
227	2
228	2
229	0
230	1
231	3
232	2
233	1
234	1
235	2
236	0
237	2
238	1
239	0
240	3
241	6
242	3
243	6
244	3
245	3
246	0
247	2
248	3
249	2
250	3
251	3
252	1
253	3
254	0
255	2
256	1
257	2
258	2
259	4
260	1
261	3
262	1
263	2
264	2
265	1
266	1
267	1
268	4
269	3
270	5
271	3
272	4
273	4
274	2
275	5
276	0
277	1
278	4
279	5
280	2
281	4
282	1
283	2
284	3
285	5
286	1
287	3
288	1
289	2
290	1
291	4
292	3
293	3
294	5
295	4
296	2
297	0
298	0
299	5
300	1

## Sheet: Exp#7
Black cumin
	Seeds on the segment
1	1
2	2
3	3
4	3
5	3
6	2		Total seed		%
7	1		876
8	4		Frequency								Run no	X1	X2	Seed Rate position	X3
9	3	0	0	31	10.3333						1	1,4	1,00	0 - 5,5	15
10	7	1	1	49	16.3333			S2	3.29695		2	1,4	2,00	0 - 9,5	15
11	9	4	2	59	19.6667						3	2,6	1,00	0 - 5	15
12	5	9	3	64	21.3333			Vf	1.64847		4	2,6	2,00	0 - 8	15
13	1	16	4	37	12.3333						5	1,4	1,00	0 - 5,5	55
14	3	25	5	25	8.33333			μ	2.92		6	1,4	2,00	0 - 9,5	55
15	0	36	6	13	4.33333						7	2,6	1,00	0 - 5	55
16	2	49	7	13	4.33333			λ	57.3333		8	2,6	2,00	0 - 8	55
17	1	64	8	6	2						9	1,01	1,5	0 - 7	35
18	3	81	9	3	1						10	3,01	1,5	0 - 7	35
19	8			300							11	2,0	0,66	0 - 5	35
20	2										12	2,0	2,34	1-1-	35
21	3		a=segment length (cm)								13	2,0	1,5	0 - 6,5	1.36
22	2		μ=2		2						14	2,0	1,5	0 - 6,5	68.64
23	7		σ=Thousand seed mass (g)		3.08						15	2,0	1,5	0 - 6,5	35
24	3		b=row distance (cm)		20						16	2,0	1,5	0 - 6,5	35
25	3		N=Seeding rate (kg/da)		1	10	kg/ha				17	2,0	1,5	0 - 6,5	35
26	7										18	2,0	1,5	0 - 6,5	35
27	5		a=	3.08	cm						19	2,0	1,5	0 - 6,5	35
28	8										20	2,0	1,5	0 - 6,5	35
29	4
30	5
31	7
32	4
33	2
34	4
35	3
36	0
37	5
38	6
39	4
40	2
41	2
42	1
43	4
44	0
45	2
46	2
47	2
48	2
49	4
50	9
51	5
52	8
53	3
54	4
55	3
56	6
57	7
58	4
59	5
60	2
61	4
62	3
63	5
64	1
65	4
66	1
67	8
68	3
69	5
70	3
71	4
72	2
73	0
74	0
75	1
76	4
77	1
78	4
79	4
80	3
81	2
82	3
83	5
84	3
85	5
86	3
87	6
88	1
89	6
90	9
91	1
92	5
93	7
94	6
95	6
96	1
97	1
98	1
99	5
100	3
101	3
102	3
103	8
104	4
105	6
106	0
107	3
108	3
109	1
110	7
111	2
112	0
113	5
114	0
115	6
116	7
117	1
118	4
119	3
120	4
121	3
122	0
123	3
124	2
125	3
126	2
127	3
128	5
129	4
130	4
131	5
132	5
133	7
134	3
135	2
136	2
137	3
138	7
139	5
140	3
141	3
142	1
143	3
144	6
145	1
146	2
147	3
148	5
149	3
150	0
151	0
152	3
153	4
154	2
155	2
156	2
157	1
158	0
159	0
160	3
161	3
162	2
163	5
164	6
165	5
166	1
167	0
168	1
169	1
170	1
171	3
172	2
173	2
174	3
175	1
176	1
177	2
178	3
179	3
180	4
181	5
182	2
183	1
184	3
185	1
186	4
187	4
188	2
189	3
190	3
191	5
192	3
193	4
194	1
195	1
196	4
197	0
198	2
199	6
200	3
201	2
202	2
203	1
204	0
205	1
206	4
207	1
208	2
209	2
210	4
211	3
212	4
213	2
214	2
215	3
216	1
217	1
218	2
219	0
220	3
221	3
222	0
223	0
224	3
225	5
226	2
227	2
228	2
229	2
230	4
231	4
232	0
233	2
234	3
235	7
236	7
237	3
238	4
239	3
240	4
241	3
242	2
243	4
244	0
245	3
246	5
247	3
248	2
249	2
250	1
251	2
252	8
253	1
254	2
255	1
256	4
257	1
258	1
259	1
260	0
261	2
262	3
263	2
264	6
265	2
266	6
267	3
268	1
269	1
270	2
271	1
272	0
273	0
274	0
275	2
276	1
277	1
278	0
279	2
280	0
281	0
282	0
283	2
284	3
285	1
286	2
287	3
288	1
289	3
290	2
291	0
292	1
293	0
294	4
295	4
296	7
297	2
298	1
299	5
300	2

## Sheet: Exp#8
Black cumin
	Seeds on the segment
1	0
2	2
3	0
4	0
5	1
6	0		Total seed		%
7	0		450								Run no	X1	X2	Seed Rate position	X3
8	0		Frequency								1	1,4	1,00	0 - 5,5	15
9	2	0	0	73	24.3333						2	1,4	2,00	0 - 9,5	15
10	0	1	1	97	32.3333			S2	1.04682		3	2,6	1,00	0 - 5	15
11	1	4	2	68	22.6667						4	2,6	2,00	0 - 8	15
12	0	9	3	39	13			Vf	0.523411		5	1,4	1,00	0 - 5,5	55
13	1	16	4	17	5.66667						6	1,4	2,00	0 - 9,5	55
14	0	25	5	4	1.33333			μ	1.5		7	2,6	1,00	0 - 5	55
15	0	36	6	2	0.666667						8	2,6	2,00	0 - 8	55
16	1	49	7	0	0			λ	68		9	1,01	1,5	0 - 7	35
17	1	64	8	0	0						10	3,01	1,5	0 - 7	35
18	2	81	9	0	0						11	2,0	0,66	0 - 5	35
19	0			300							12	2,0	2,34	1-1-	35
20	2										13	2,0	1,5	0 - 6,5	1.36
21	1		a=segment length (cm)								14	2,0	1,5	0 - 6,5	68.64
22	3		μ=2		2						15	2,0	1,5	0 - 6,5	35
23	0		σ=Thousand seed mass (g)		3.08						16	2,0	1,5	0 - 6,5	35
24	2		b=row distance (cm)		20						17	2,0	1,5	0 - 6,5	35
25	1		N=Seeding rate (kg/da)		2	20	kg/ha				18	2,0	1,5	0 - 6,5	35
26	3										19	2,0	1,5	0 - 6,5	35
27	2		a=	1.54	cm						20	2,0	1,5	0 - 6,5	35
28	1
29	2
30	1
31	4
32	2
33	1
34	1
35	1
36	2
37	2
38	2
39	0
40	0
41	2
42	1
43	0
44	1
45	1
46	1
47	1
48	2
49	1
50	1
51	0
52	3
53	3
54	0
55	0
56	1
57	3
58	0
59	1
60	2
61	1
62	1
63	2
64	0
65	2
66	0
67	0
68	0
69	2
70	0
71	2
72	2
73	0
74	0
75	2
76	3
77	2
78	1
79	1
80	2
81	2
82	1
83	1
84	0
85	1
86	2
87	3
88	3
89	6
90	1
91	1
92	0
93	5
94	2
95	3
96	3
97	0
98	0
99	2
100	0
101	2
102	0
103	0
104	1
105	1
106	1
107	1
108	1
109	1
110	0
111	1
112	1
113	3
114	2
115	3
116	0
117	2
118	4
119	3
120	3
121	3
122	3
123	3
124	2
125	2
126	0
127	3
128	4
129	2
130	1
131	3
132	2
133	2
134	2
135	0
136	2
137	0
138	0
139	1
140	1
141	1
142	1
143	3
144	1
145	3
146	1
147	3
148	4
149	2
150	2
151	2
152	3
153	2
154	1
155	4
156	3
157	4
158	0
159	2
160	3
161	1
162	0
163	1
164	1
165	0
166	2
167	2
168	5
169	3
170	2
171	1
172	2
173	1
174	0
175	3
176	1
177	1
178	2
179	2
180	2
181	4
182	1
183	0
184	0
185	1
186	0
187	1
188	1
189	1
190	0
191	0
192	1
193	1
194	0
195	1
196	3
197	5
198	1
199	1
200	4
201	1
202	0
203	6
204	1
205	1
206	3
207	2
208	2
209	1
210	2
211	1
212	0
213	0
214	3
215	2
216	4
217	1
218	1
219	4
220	0
221	0
222	1
223	2
224	2
225	1
226	0
227	4
228	1
229	1
230	0
231	4
232	1
233	1
234	2
235	2
236	0
237	0
238	1
239	4
240	1
241	1
242	1
243	0
244	1
245	0
246	1
247	1
248	0
249	1
250	4
251	0
252	3
253	2
254	0
255	5
256	3
257	0
258	2
259	3
260	1
261	2
262	1
263	3
264	1
265	0
266	1
267	0
268	0
269	1
270	1
271	2
272	4
273	3
274	1
275	2
276	2
277	4
278	3
279	1
280	2
281	0
282	2
283	2
284	3
285	4
286	3
287	1
288	1
289	2
290	0
291	2
292	1
293	3
294	0
295	0
296	0
297	1
298	0
299	2
300	1

## Sheet: Exp#9
Black cumin
	Seeds on the segment
1	1
2	2
3	2
4	0
5	1
6	1		Total seed		%						Run no	X1	X2	Seed Rate position	X3
7	1		749								1	1,4	1,00	0 - 5,5	15
8	4		Frequency								2	1,4	2,00	0 - 9,5	15
9	2	0	0	32	10.6667						3	2,6	1,00	0 - 5	15
10	3	1	1	84	28			S2	2.68636		4	2,6	2,00	0 - 8	15
11	0	4	2	64	21.3333						5	1,4	1,00	0 - 5,5	55
12	0	9	3	39	13			Vf	1.34318		6	1,4	2,00	0 - 9,5	55
13	2	16	4	34	11.3333						7	2,6	1,00	0 - 5	55
14	1	25	5	24	8			μ	2.49667		8	2,6	2,00	0 - 8	55
15	2	36	6	9	3						9	1,01	1,5	0 - 7	35
16	0	49	7	6	2			λ	62.3333		10	3,01	1,5	0 - 7	35
17	1	64	8	4	1.33333						11	2,0	0,66	0 - 5	35
18	1	81	9	4	1.33333						12	2,0	2,34	1-1-	35
19	0			300							13	2,0	1,5	0 - 6,5	1.36
20	1										14	2,0	1,5	0 - 6,5	68.64
21	1		a=segment length (cm)								15	2,0	1,5	0 - 6,5	35
22	1		μ=2		2						16	2,0	1,5	0 - 6,5	35
23	1		σ=Thousand seed mass (g)		3.08						17	2,0	1,5	0 - 6,5	35
24	0		b=row distance (cm)		20						18	2,0	1,5	0 - 6,5	35
25	1		N=Seeding rate (kg/da)		1.5	15	kg/ha				19	2,0	1,5	0 - 6,5	35
26	0										20	2,0	1,5	0 - 6,5	35
27	3		a=	2.05333	cm
28	2
29	3
30	1
31	4
32	2
33	0
34	1
35	1
36	1
37	2
38	2
39	1
40	4
41	5
42	5
43	4
44	6
45	3
46	2
47	1
48	1
49	1
50	0
51	1
52	0
53	6
54	4
55	4
56	1
57	1
58	1
59	9
60	2
61	1
62	5
63	4
64	1
65	1
66	2
67	2
68	5
69	1
70	2
71	2
72	3
73	2
74	1
75	3
76	4
77	1
78	1
79	1
80	0
81	3
82	1
83	0
84	0
85	6
86	6
87	3
88	9
89	0
90	2
91	1
92	2
93	1
94	1
95	4
96	4
97	4
98	1
99	1
100	2
101	0
102	1
103	5
104	5
105	7
106	5
107	5
108	4
109	2
110	4
111	3
112	3
113	1
114	1
115	2
116	5
117	1
118	0
119	1
120	1
121	4
122	5
123	1
124	2
125	2
126	3
127	3
128	1
129	1
130	2
131	2
132	1
133	2
134	3
135	4
136	3
137	2
138	0
139	1
140	0
141	1
142	3
143	7
144	4
145	3
146	3
147	3
148	3
149	5
150	5
151	8
152	4
153	2
154	4
155	0
156	0
157	0
158	2
159	2
160	2
161	0
162	1
163	1
164	1
165	2
166	2
167	4
168	4
169	3
170	2
171	5
172	5
173	1
174	1
175	1
176	2
177	1
178	4
179	4
180	1
181	4
182	3
183	9
184	8
185	4
186	7
187	5
188	7
189	1
190	6
191	2
192	2
193	3
194	2
195	1
196	3
197	1
198	1
199	9
200	3
201	1
202	2
203	0
204	0
205	2
206	2
207	2
208	2
209	1
210	8
211	4
212	1
213	3
214	2
215	4
216	0
217	3
218	0
219	0
220	5
221	5
222	1
223	8
224	2
225	2
226	4
227	2
228	0
229	2
230	6
231	5
232	4
233	0
234	1
235	2
236	7
237	3
238	4
239	2
240	2
241	3
242	6
243	5
244	3
245	0
246	1
247	1
248	4
249	3
250	3
251	4
252	1
253	1
254	2
255	1
256	5
257	3
258	7
259	5
260	1
261	2
262	3
263	1
264	1
265	0
266	1
267	3
268	1
269	2
270	1
271	2
272	5
273	3
274	2
275	4
276	2
277	3
278	4
279	2
280	2
281	1
282	2
283	1
284	1
285	3
286	5
287	6
288	1
289	3
290	3
291	4
292	2
293	6
294	5
295	1
296	2
297	2
298	0
299	2
300	1

## Sheet: Exp#10
Black cumin
	Seeds on the segment
1	2
2	2
3	1
4	1
5	1
6	3		Total seed		%						Run no	X1	X2	Seed Rate position	X3
7	2		595								1	1,4	1,00	0 - 5,5	15
8	1		Frequency								2	1,4	2,00	0 - 9,5	15
9	1	0	0	50	16.6667						3	2,6	1,00	0 - 5	15
10	0	1	1	90	30			S2	1.75879		4	2,6	2,00	0 - 8	15
11	1	4	2	67	22.3333						5	1,4	1,00	0 - 5,5	55
12	1	9	3	41	13.6667			Vf	0.879397		6	1,4	2,00	0 - 9,5	55
13	0	16	4	27	9						7	2,6	1,00	0 - 5	55
14	3	25	5	17	5.66667			μ	1.98333		8	2,6	2,00	0 - 8	55
15	4	36	6	4	1.33333						9	1,01	1,5	0 - 7	35
16	0	49	7	2	0.666667			λ	66		10	3,01	1,5	0 - 7	35
17	1	64	8	1	0.333333						11	2,0	0,66	0 - 5	35
18	2	81	9	1	0.333333						12	2,0	2,34	1-1-	35
19	2			300							13	2,0	1,5	0 - 6,5	1.36
20	4										14	2,0	1,5	0 - 6,5	68.64
21	0		a=segment length (cm)								15	2,0	1,5	0 - 6,5	35
22	0		μ=2		2						16	2,0	1,5	0 - 6,5	35
23	1		σ=Thousand seed mass (g)		3.08						17	2,0	1,5	0 - 6,5	35
24	1		b=row distance (cm)		20						18	2,0	1,5	0 - 6,5	35
25	1		N=Seeding rate (kg/da)		1.5	15	kg/ha				19	2,0	1,5	0 - 6,5	35
26	4										20	2,0	1,5	0 - 6,5	35
27	4		a=	2.05333	cm
28	3
29	5
30	1
31	0
32	5
33	3
34	0
35	1
36	0
37	2
38	0
39	2
40	1
41	7
42	0
43	1
44	0
45	1
46	1
47	2
48	3
49	1
50	3
51	2
52	2
53	4
54	0
55	3
56	1
57	5
58	2
59	1
60	2
61	2
62	1
63	0
64	3
65	3
66	2
67	2
68	1
69	1
70	2
71	0
72	0
73	0
74	3
75	6
76	3
77	0
78	3
79	0
80	0
81	2
82	0
83	1
84	3
85	1
86	1
87	1
88	1
89	1
90	1
91	0
92	1
93	0
94	2
95	0
96	1
97	0
98	1
99	3
100	2
101	2
102	1
103	0
104	4
105	2
106	1
107	5
108	2
109	2
110	1
111	2
112	4
113	5
114	4
115	2
116	3
117	1
118	5
119	0
120	2
121	1
122	0
123	2
124	1
125	1
126	1
127	0
128	1
129	1
130	1
131	0
132	6
133	1
134	2
135	4
136	9
137	2
138	3
139	3
140	4
141	3
142	7
143	3
144	3
145	0
146	5
147	5
148	0
149	4
150	2
151	1
152	3
153	1
154	3
155	3
156	3
157	1
158	2
159	4
160	0
161	0
162	1
163	1
164	1
165	0
166	2
167	0
168	6
169	0
170	0
171	4
172	2
173	1
174	1
175	4
176	1
177	5
178	3
179	2
180	4
181	1
182	1
183	3
184	5
185	1
186	4
187	4
188	4
189	2
190	1
191	2
192	0
193	3
194	4
195	2
196	1
197	0
198	2
199	1
200	2
201	1
202	2
203	1
204	5
205	4
206	5
207	3
208	2
209	4
210	1
211	3
212	0
213	1
214	3
215	3
216	1
217	1
218	5
219	0
220	2
221	8
222	3
223	2
224	6
225	1
226	1
227	1
228	2
229	3
230	4
231	1
232	4
233	2
234	1
235	2
236	4
237	1
238	2
239	0
240	1
241	1
242	1
243	2
244	3
245	3
246	2
247	1
248	2
249	0
250	2
251	3
252	5
253	0
254	2
255	2
256	2
257	2
258	2
259	1
260	1
261	5
262	4
263	2
264	2
265	1
266	2
267	2
268	3
269	2
270	0
271	1
272	1
273	1
274	0
275	1
276	2
277	4
278	2
279	1
280	2
281	5
282	3
283	3
284	1
285	2
286	1
287	2
288	0
289	0
290	1
291	0
292	3
293	3
294	5
295	1
296	1
297	1
298	4
299	0
300	2

[truncated: 10 more sheets: Exp#11, Exp#12, Exp#13, Exp#14, Exp#15, Exp#16, Exp#17, Exp#18, Exp#19, Exp#20]
